# Supplementary material for: CD79B Y196 mutation is a potent predictive marker for favorable response to R‐MPV in primary central nervous system lymphoma
Source: Cancer Med. 2022 Dec 7;12(6):7116–26. doi: 10.1002/cam4.5512 (PMC10067082; doi:10.1002/cam4.5512)
Supplement: Supplementary file 5 — Table S1. [file CAM4-12-7116-s008.xlsx]

## Sheet: Sheet1
	Table S1: Primer and probe sequences for droplet digital PCR (ddPCR) and the i-densy.
	Primer and probe sequences for ddPCR
			Forward primer	Reverse primer	Probe
	Wild-type MYD88		Sequence is not opend (AssayID:dHsaMDS2516944, Bio-rad, Pleasanton, CA, USA)
	MYD88 L265P
	Wild-type CD79B		CAAGGCTGGCATGGA	CAGAGCTGCTGGGC	ACCTCGTAGGTGTGATCT
	CD79B Y196D		CAAGGCTGGCATGGA	CAGAGCTGCTGGGC	TCACACCGACGAGGT
	CD79B Y196C		CAAGGCTGGCATGGA	CAGAGCTGCTGGGC	TCACACCTGCGAGGT
	CD79B Y196N		CAAGGCTGGCATGGA	CAGAGCTGCTGGGC	ACCTCGTTGGTGTGATC
	CD79B Y196H		CAAGGCTGGCATGGA	CAGAGCTGCTGGGC	ACCTCGTGGGTGTGAT
	CD79B Y196S		CAAGGCTGGCATGGA	CAGAGCTGCTGGGC	ACCTCGGAGGTGTGAT
	CD79B Y196F		CAAGGCTGGCATGGA	CAGAGCTGCTGGGC	CACACCTTCGAGGTAAGG
	Primer and probe sequences for the i-densy
			Forward primer	Reverse primer	Probe
	MYD88 L265P		TTGAAGACTGGGCTTGTCCCAC	AACCTCAGGATGCTGGGGAACT	TCAGAAGCGACCGATCCCC
	Wild-type CD79B		GGCTGGGGGACACTAACACTC	GATAGTGGCCACTGAC	TACCTCGTAGGTGTGATC
