# Supplementary material for: CD79B Y196 mutation is a potent predictive marker for favorable response to R‐MPV in primary central nervous system lymphoma
Source: Cancer Med. 2022 Dec 7;12(6):7116–26. doi: 10.1002/cam4.5512 (PMC10067082; doi:10.1002/cam4.5512)
Supplement: Supplementary file 6 — Table S2. [file CAM4-12-7116-s004.xlsx]

## Sheet: Sheet1
		Table S2: High-dose methotrexate (HD-MTX) and rituximab, HD-MTX, procarbazine and vincristine (R-MPV) treatment-related adverse events.
					R-MPV (n = 47)				HD-MTX (n = 21)
		Adverse event		Grade 3	Grade 4	Grade 5		Grade 3	Grade 4	Grade 5		P value
		Neutrophil count decreased		19 (40.4%)	12 (25.5%)	-		-	1 (4.8%)	-		< 0.001
		Lymphocyte count decreased		12 (25.5%)	3 (6.4%)	-		1 (4.8%)	1 (4.8%)	-		0.12
		Anemia		1 (2.1%)	-	-		2 (9.5%)	-	-		0.17
		AST increased		3 (6.4%)	2 (4.3%)	-		-	-	-		0.3
		ALT increased		8 (17.0%)	2 (4.3%)	-		-	-	-		0.073
		GGT increased		3 (6.4%)	-	-		-	-	-		0.24
		Acute kidney injury		1 (2.1%)	-	-		-	-	-		0.5
		Hyponatremia		2 (4.3%)	-	-		-	-	-		0.34
		Lung infection		2 (4.3%)	1 (2.1%)	2 (4.3%)		-	-	-		0.49
		Brain edema		1 (2.1%)	-	-		-	-	-		0.5
		Nausea		-	-	-		-	1 (4.8%)	-		0.13
