# Supplementary material for: CD79B Y196 mutation is a potent predictive marker for favorable response to R‐MPV in primary central nervous system lymphoma
Source: Cancer Med. 2022 Dec 7;12(6):7116–26. doi: 10.1002/cam4.5512 (PMC10067082; doi:10.1002/cam4.5512)
Supplement: Supplementary file 7 — Table S3. [file CAM4-12-7116-s007.xlsx]

## Sheet: Sheet1
	Table S3: Characteristics of patients treated with R-MPV in the validation cohort
			R-MPV (n = 17)
	Age, median (range)		69 (55-80)
	Sex	male	13
		female	4
	KPS, median (%)		80 (40-100)
	MSKCC RPA score (%)	class1	0 (0)
		class2	12 (70.6)
		class3	5 (29.4)
	Response (%)	CR	9 (52.9)
		PR	5 (29.4)
		SD	0 (0)
		PD	3 (17.7)
	MYD88 L265P mutation		11 (64.7)
	CD79B Y196 mutation		8 (47.1)
	R-MPV, rituximab, high-dose methotrexate, procarbazine, and vincristine; KPS, Karnofsky Performance Status; MSKCC RPA, Memorial Sloan-Kettering Cancer Center recursive partitioning analysis; CR, complete response; PR, partial response; SD, stable disease; PD, progressive disease
