# Supplementary material for: CD79B Y196 mutation is a potent predictive marker for favorable response to R‐MPV in primary central nervous system lymphoma
Source: Cancer Med. 2022 Dec 7;12(6):7116–26. doi: 10.1002/cam4.5512 (PMC10067082; doi:10.1002/cam4.5512)
Supplement: Supplementary file 8 — Table S4. [file CAM4-12-7116-s005.xlsx]

## Sheet: Sheet1
	Table S4: Published studies that refer to the effects of MYD88 L265P and CD79B Y196 mutations on the prognosis of primary central nervous system lymphoma (PCNSL).
		MYD88 status	CD79B status	Induction therapy
	Gonzalez et al, 2012 31	MYD88 L265P vs MYD88 WT (n=29) No significant difference in OS and PFS	-	MTX 3 g/m –lomustine–procarbazine±prophylactic intrathecal chemotherapy (n=11); MTX 3.5 g/m -procarbazine–vincristine–cytarabine (n=8); MTX 3.5 g/m –temozolomide (n=9), temozolomide (n=1).
	Poulain et al, 2015 32	-	CD79A/B mutation vs CD79A/B WT (n=16) No significant difference in OS (11.03 vs 4.67 months)	High dose MTX and/or cytarabine-containing regimens
	Nakamura et al, 2016 9	MYD88 L265P vs MYD88 WT (n=70) No significant difference in OS	CD79B Y196 vs CD79B WT (n=70) No significant difference in OS (20.2 vs 47.8 months)	Not described in detail
	Hattori et al, 2017 30	MYD88 L265P vs MYD88 WT (n=42) No significant difference in OS and PFS	-	intermediate-dose MTX, lomustine, procarbazine, methylpred- nisolone and intrathecal chemotherapy with MTX and cytarabine
	Zheng et al, 2017 29	MYD88 L265P vs MYD88 WT (n=42) No significant difference in OS and PFS	CD79B Y196 vs CD79B WT (n=16) Significant difference in OS (0.11 vs 1.45 years, P = 0.028)	High dose MTX (n=14); WBRT+XRT (n=9); temozolomide (n=7); High dose MTX + XRT(n=4); Retuximab-procarbazine–vincristine (n=1); CNOP+XRT(n=1), Palliative(n=6)
	Takano et al, 2018 28	MYD88 L265P vs MYD88 WT (n=41) No significant difference in OS and PFS	-	Methotrexate-based chemotherapy
	Zhou et al, 2018 27	MYD88 L265P vs MYD88 WT (n=22) No significant difference in OS and PFS	CD79B mutation vs CD79B WT (n=22) Significant difference in PFS (5 vs 10 months, P = 0.044)	Not described in detail
	Nayyar et al, 2019 26	MYD88 L265P vs MYD88 WT (n=64) No significant difference in OS and PFS	CD79B mutation vs CD79B WT (n=36) Significant difference in PFS (112 vs 35 months, P = 0.02) Significant difference in OS (not reaced vs 105 months, P = 0.03)	Methotrexate, temozolomide, and rituximab (n=23); Methotrexate ± rituximab(n=13)
	OS, overall survival; PFS, progression free survival; WT, wild type; MTX, methotrexate; WBRT, whole brain radiotherapy; XRT, radiation therapy; CNOP, cyclophosphamide, mitoxantyone, vincristine and prednisone; R-MPV, rituximab, high-dose methotrexate, procarbazine, and vincristine; rdWBRT, reduced dose whole brain radiotherapy
